# Supplementary material for: IRE1α determines ferroptosis sensitivity through regulation of glutathione synthesis
Source: Nat Commun. 2024 May 15;15:4114. doi: 10.1038/s41467-024-48330-0 (PMC11096184; doi:10.1038/s41467-024-48330-0)
Supplement: Supplementary file 4 — Source Data [file 41467_2024_48330_MOESM4_ESM.xlsx]

## Sheet: Figure 1
	Figure 1A
			Left panel:
			Non-targeting #1_DMSO	IRE1a-KO #1_DMSO	Non-targeting #1_2.5uM erastin	IRE1a-KO #1_2.5uM erastin
		Replicate 1	101.404	104.915	3.4423	35.2059
		Replicate 2	98.4038	103	2.0577	29.4606
		Replicate 3	98.9808	102.426	2.6346	35.2059
		Replicate 4	101.519	89.2116	3.2115	35.2059
		Replicate 5	99.9038	102.809	2.1731	31.1842
		Replicate 6	99.7885	97.638	2.75	36.5464
			Right panel:
			Non-targeting #1_200uM cystine	IRE1a-KO #1_200uM cystine	Non-targeting #1_0uM Cystine	IRE1a-KO #1_0uM Cystine
		Replicate 1	101.247	101.187	2.13415	59.22
		Replicate 2	100.582	99.4065	7.12306	63.7982
		Replicate 3	95.2605	103.476	-0.52661	61.5091
		Replicate 4	104.573	95.337	2.63304	74.2264
		Replicate 5	98.4202	97.8805	-2.02328	68.3764
		Replicate 6	99.9168	102.713	3.46452	72.4459
	Figure 1B
			Non-targeting #2 DMSO	IRE1a-KO #2_1 DMSO	IRE1a-KO #2_2 DMSO	Non-targeting #2 2.5uM erastin	IRE1a-KO #2_1 2.5uM erastin	IRE1a-KO #2_2 2.5uM erastin
		Replicate 1	101.693	100.008	98.2204	2.83753	37.8488	103.31
		Replicate 2	102.426	99.1843	98.6694	3.84439	92.7809	87.3929
		Replicate 3	103.524	98.4982	100.615	8.97025	102.935	61.0977
		Replicate 4	100.137	98.5897	96.5738	3.0206	42.6056	95.7755
		Replicate 5	92.2655	101.563	101.763	3.47826	93.4213	89.7381
		Replicate 6	99.9542	102.157	104.158	6.95652	100.236	57.3056
	Figure 1C
			Ire1a+/+ DMSO	Ire1a-/- DMSO	Ire1a+/+ 0.25uM erastin	Ire1a-/- 0.25uM erastin	Ire1a+/+ 0.5uM erastin	Ire1a-/- 0.5uM erastin	Ire1a+/+ 0.75uM erastin	Ire1a-/- 0.75uM erastin	Ire1a+/+ 1uM erastin	Ire1a-/- 1uM erastin
		Replicate 1	87.3012	102.01	99.0843	100.598	60.0482	83.445	31.3494	71.1093	12.3012	40.9758
		Replicate 2	104.868	100.997	105.121	90.6255	47.3253	82.4017	27.012	69.8512	9.44578	43.2466
		Replicate 3	122.868	97.4991	99.1566	91.8222	53.6868	82.9847	28.7108	64.3584	9.84337	36.7412
		Replicate 4	99.9157	101.304	96.4458	98.6038	63.0482	85.102	23.759	69.2375	11	38.3368
		Replicate 5	100.819	99.3096	105.952	92.5587	53.9759	82.5244	30.2651	64.3277	10.0964	43.6148
		Replicate 6	84.2289	98.88	97.9277	91.3006	48.9518	81.2663	24.988	59.6635	10.5301	42.7863
	Figure 1D
			Right panel:
			Non-targeting #1_DMSO	Non-targeting #1_10uM erastin, 12h	IRE1a-KO #1_DMSO	IRE1a-KO #1_10uM erastin, 12h
		Replicate 1	0.347558	39.0782	0.259519	3.39661
		Replicate 2	0.329114	39.0172	0.247146	3.18789
		Replicate 3	0.196678	36.9903	0.394727	4.24977
		Replicate 4	0.319472	34.5515	0.270031	3.58156
		Replicate 5	0.345132	34.6204	0.333792	3.64789
		Replicate 6	0.211723	30.9833	0.383505	4.96125
		Replicate 7	0.283596	38.9868	0.301453	3.80083
		Replicate 8	0.088032	33.0267	0.228458	2.91852
		Replicate 9	0.451737	33.1362	0.340086	2.66004
		Replicate 10	0.289871	32.0679	0.418479	2.85096
		Replicate 11	0.397111	31.2289	0.380452	2.91583
		Replicate 12	0.270076	34.2206	0.199872	3.1016
		Replicate 13	0.092848	36.2792	0.362457	3.8159
		Replicate 14	0.283929	34.812	0.338575	3.64522
		Replicate 15	0.569208	31.8261	0.513731	2.09138
		Replicate 16	0.332433	33.067	0.2828	2.59239
		Replicate 17	0.151767	29.3243	0.631292	2.32052
		Replicate 18	0.575545	34.1073	0.315212	2.80989
		Replicate 19	0.545649	40.7084	0.706799	2.9123
		Replicate 20	0.625103	32.1117	0.533737	2.09467
		Replicate 21	0.424742	30.5437	0.5807	1.87507
		Replicate 22	0.695365	28.6369	0.578949	1.87105
		Replicate 23	0.70796	33.1177	0.449171	1.80579
		Replicate 24	0.14835	27.2597	0.578667	2.33993
		Replicate 25	0.342774	35.023	0.287785	3.39342
		Replicate 26	0.345377	35.1442	0.431591	2.06892
		Replicate 27	0.200997	30.5532	0.659533	2.45458
		Replicate 28	0.45352	31.3937	0.438316	1.83659
		Replicate 29	0.477857	28.584	0.235851	2.32652
		Replicate 30	0.226003	29.454	0.316949	2.90847
		Replicate 31	0.321109	38.3239	0.346125	3.30227
		Replicate 32	0.39194	30.7158	0.443794	2.65995
		Replicate 33	0.450867	28.0217	0.324176	2.63271
		Replicate 34	0.382934	31.7061	0.407383	2.43059
		Replicate 35	0.232622	30.2497	0.337039	3.24722
		Replicate 36	0.26834	34.1047	0.38545	3.81606
	Figure 1E
			Left panel:
			Non-targeting #1+Luc_DMSO	IRE1a-KO #1+Luc_DMSO	IRE1a-KO #1+IRE1a WT_DMSO	IRE1a-KO #1+IRE1a K907A_DMSO	Non-targeting #1+Luc_2.5uM erastin	IRE1a-KO #1+Luc_2.5uM erastin	IRE1a-KO #1+IRE1a WT_2.5uM erastin	IRE1a-KO #1+IRE1a K907A_2.5uM erastin
		Replicate 1	100.698	99.0875	105.258	97.7273	5.88762	92.7702	5.78784	73.4118
		Replicate 2	99.9463	100.07	98.1377	102.985	5.99499	88.5587	6.11649	76.0405
		Replicate 3	101.986	105.405	98.6854	100.027	5.67287	84.0665	9.29341	76.0405
		Replicate 4	95.3293	99.2279	106.135	99.3702	5.35075	91.5068	6.22604	78.8335
		Replicate 5	104.026	95.9991	97.9186	98.2202	6.20974	95.5779	7.21198	76.3691
		Replicate 6	98.0136	100.211	93.8653	101.67	5.5655	85.7511	17.4	69.3045
			Right panel:
			Non-targeting #1+Luc_200uM cystine	IRE1a-KO #1+Luc_200uM cystine	IRE1a-KO #1+IRE1a WT_200uM cystine	IRE1a-KO #1+IRE1a K907A_200uM cystine	Non-targeting #1+Luc_0uM cystine	IRE1a-KO #1+Luc_0uM cystine	IRE1a-KO #1+IRE1a WT_0uM cystine	IRE1a-KO #1+IRE1a K907A_0uM cystine
		Replicate 1	99.9564	97.2222	97.7102	97.8602	-2.37421	30.1893	2.75583	32.9815
		Replicate 2	97.604	97.7717	96.616	97.1755	-1.32869	27.9915	8.10537	30.2425
		Replicate 3	100.741	99.42	98.1966	98.8873	-0.93662	27.9915	19.4124	28.5307
		Replicate 4	101.002	101.435	99.8987	101.797	-1.85145	18.2845	1.78318	25.2782
		Replicate 5	101.917	101.435	103.424	104.023	-1.85145	25.9768	4.70111	35.8916
		Replicate 6	98.7802	102.717	104.154	100.257	-1.85145	27.442	5.79534	28.3595
	Figure 1G
			Non-targeting #1+Luc_DMSO	IRE1a-KO #1+Luc_DMSO	IRE1a-KO #1+XBP1s_DMSO	IRE1a-KO #1+XBP1u_DMSO	Non-targeting #1+Luc_5uM erastin	IRE1a-KO #1+Luc_5uM erastin	IRE1a-KO #1+XBP1s_5uM erastin	IRE1a-KO #1+XBP1u_5uM erastin
		Replicate 1	99.1666	97.8906	94.5418	99.7945	5.02278	82.3047	87.7316	101.123
		Replicate 2	98.9665	96.8359	95.5433	93.7233	4.82276	82.3047	91.6375	91.8261
		Replicate 3	98.2331	96.1328	96.3445	96.1897	4.75608	64.7266	91.9379	79.4941
		Replicate 4	97.0997	108.906	101.252	110.04	4.75608	77.6172	89.6345	94.6719
		Replicate 5	106.567	107.031	107.561	102.546	5.08945	76.7969	92.5388	99.6047
		Replicate 6	99.9667	93.2031	104.757	97.7075	4.88943	63.2031	89.6345	80.253

## Sheet: Figure 2_histograms
	Figure 2B, lower panel
			ishGFP_0uM erastin	ishXBP1 #1_0uM erastin	ishXBP1 #2_0uM erastin	ishGFP_2.5uM erastin	ishXBP1 #1_2.5uM erastin	ishXBP1 #2_2.5uM erastin	ishGFP_5uM erastin	ishXBP1 #1_5uM erastin	ishXBP1 #2_5uM erastin	ishGFP_7.5uM erastin	ishXBP1 #1_7.5uM erastin	ishXBP1 #2_7.5uM erastin	ishGFP_10uM erastin	ishXBP1 #1_10uM erastin	ishXBP1 #2_10uM erastin
		Replicate 1	102.098	100.048	99.7511	44.7552	38.2424	40.6172	21.7782	17.9623	20.9059	14.5854	7.72574	9.9552	5.1948	1.93143	5.17671
		Replicate 2	100.699	98.31	101.941	39.5604	28.0058	38.8253	25.7742	21.0526	23.6934	7.19281	5.21487	11.3489	1.7982	6.95316	3.58387
		Replicate 3	98.9011	101.4	99.7511	43.1568	25.6881	36.6351	29.1708	21.0526	24.4898	10.989	4.4423	5.97312	3.5964	2.31772	1.79194
		Replicate 4	98.3017	100.241	98.5565	26.973	24.5292	30.8611	17.7822	19.7006	18.5167	5.59441	6.95316	9.35789	3.1968	1.352	2.38925
	Figure 2C, lower panel
			shGFP_0uM erastin	shATF4 #1_0uM erastin	shATF4 #2_0uM erastin	shGFP_2.5uM erastin	shATF4 #1_2.5uM erastin	shATF4 #2_2.5uM erastin	shGFP_5uM erastin	shATF4 #1_5uM erastin	shATF4 #2_5uM erastin	shGFP_7.5uM erastin	shATF4 #1_7.5uM erastin	shATF4 #2_7.5uM erastin	shGFP_10uM erastin	shATF4 #1_10uM erastin	shATF4 #2_10uM erastin
		Replicate 1	98.597	102.796	97.6148	37.9016	37.2327	42.6538	18.9915	27.426	27.5606	14.5994	13.3018	14.8727	11.7324	6.88734	7.95751
		Replicate 2	97.072	102.241	99.6593	33.9976	31.6201	41.9323	18.3205	20.5181	32.9124	12.4034	16.3857	21.0663	6.66938	8.61431	7.65684
		Replicate 3	104.697	98.6637	106.153	35.0346	30.8183	43.2552	24.4815	23.787	26.5384	11.8544	22.8618	15.6544	9.04839	7.31908	13.2492
		Replicate 4	99.817	98.4786	96.6526	43.3306	33.4704	35.6785	27.2875	20.8265	28.7032	12.7084	14.2887	16.9774	11.6104	9.35444	11.8661
		Replicate 5	99.512	96.2582	98.9978	42.5376	29.2763	33.0928	24.7865	18.051	26.2377	14.4774	9.84786	20.886	10.2684	10.2796	11.3249
		Replicate 6	100.305	101.562	100.922	34.9736	35.3207	41.6316	26.0065	21.3199	24.554	13.6844	10.588	13.189	8.37739	8.73766	12.1066
	Figure 2D, lower panel
			shGFP_0uM erastin	shATF6 #1_0uM erastin	shATF6 #2_0uM erastin	shGFP_2.5uM erastin	shATF6 #1_2.5uM erastin	shATF6 #2_2.5uM erastin	shGFP_5uM erastin	shATF6 #1_5uM erastin	shATF6 #2_5uM erastin	shGFP_7.5uM erastin	shATF6 #1_7.5uM erastin	shATF6 #2_7.5uM erastin	shGFP_10uM erastin	shATF6 #1_10uM erastin	shATF6 #2_10uM erastin
		Replicate 1	98.876	95.6265	91.9315	39.7686	38.0076	49.9377	9.35537	10.5172	19.1589	2.7438	8.57341	16.6667	3.00826	1.49254	8.69159
		Replicate 2	104.033	111.038	103.769	43.6033	39.5349	32.7414	20.3306	3.15862	23.8941	20.0661	13.9882	10.1869	2.7438	1.07601	7.57009
		Replicate 3	91.7355	93.1274	97.1651	47.5703	34.9531	49.6885	33.0248	21.0691	27.3832	23.7686	9.82298	8.94081	4.99174	3.85283	4.70405
		Replicate 4	105.355	100.208	107.134	37.2562	32.454	44.081	16.3636	16.9038	16.4174	10.0165	11.2114	11.0592	8.29752	7.04617	6.69782

## Sheet: Figure 2_blots
	Figure 2A, left panel	MDA-MB-231							Figure 2A, right panel	Panc-1
	Same membrane (5% Phostag PAGE)								Same membrane (5% Phostag PAGE)
	Anti-IRE1a								Anti-IRE1a
	Anti-HSP90								Anti-HSP90
	Same membrane (5% Phostag PAGE)								Same membrane (5% Phostag PAGE)
	Anti-PERK								Anti-PERK
	Anti-HSP90								Anti-HSP90
	Same membrane (10% PAGE, RIPA buffer)								Same membrane (10% PAGE, RIPA buffer)
	Anti-ATF4								Anti-ATF4
	Anti-phospho-eIF2a								Anti-phospho-eIF2a
	Anti-total-eIF2a								Anti-total-eIF2a
	Anti-b-actin								Anti-b-actin
	Same membrane (8% PAGE, SDS buffer) as in Supplementary Fig. 3A								Same membrane (8% PAGE, SDS buffer) as in Supplementary Fig. 3A
	Anti-ATF6								Anti-ATF6
	Anti-XBP1								Anti-XBP1
	Figure 2B, upper panel
	Anti-XBP1
	Anti-b-actin
	Figure 2C, upper panel
	Anti-ATF4
	Anti-b-actin
	Figure 2D, upper panel
	Anti-ATF6
	Anti-b-actin

## Sheet: Figure 3_histograms
	Figure 3A
			Non-targeting #1+Luc	IRE1a-KO #1+Luc	IRE1a-KO #1+IRE1a	IRE1a-KO #1+IRE1a K907A
		Replicate 1	0.229468	0.318096	0.185052	0.282322
		Replicate 2	0.230545	0.344113	0.198475	0.347639
		Replicate 3	0.223004	0.327216	0.209662	0.309836
		Replicate 4	0.258825	0.308709	0.205027	0.303616
	Figure 3B
			Non-targeting #1+GFP_DMSO	Non-targeting #1+GFP_10uM erastin	IRE1a-KO #1+GFP DMSO	IRE1a-KO #1+GFP_10uM erastin	IRE1a-KO #1+IRE1a WT_DMSO	IRE1a-KO #1+IRE1a WT_10uM erastin	IRE1a-KO #1+IRE1a K907A_DMSO	IRE1a-KO #1+IRE1a K907A_10uM erastin
		Replicate 1	0.83068	0.922574	3.03775	1.75226	0.83035	0.757534	1.68501	2.00595
		Replicate 2	1.0587	0.970772	2.48288	1.78829	0.713408	0.697054	1.74438	1.59026
		Replicate 3	0.947065	1.24368	1.55339	1.84897	0.789064	0.826512	1.45231	1.5776
		Replicate 4	0.710244		1.50707	2.15412	0.832526		1.95001	1.49052

## Sheet: Figure 3_blots and gel images
Figure 3C										Figure 3E
Anti-IRE1a
Anti-GCLC
										Figure 3F
Anti-GCLM
										Figure 3G
Anti-ACSL4
Anti-GPX4
										Figure 3H
Anti-b-actin

## Sheet: Figure 4_survival
	Figure 4A					Figure 4B					Figure 4C
	Day Elapsed	N2 (-DGLA)	N2 (+DGLA)			Day Elapsed	RB925 (-DGLA)	RB925 (+DGLA)			Elapsed Time (days)	SJ30 (-DGLA)	SJ30 (+DGLA)
	3	0	1			3	0	0			4	0	1
	3	0	1			3	0	0			6	1	1
	3	0	0			3	0	0			7	0	1
	4	1	1			4	1	1			7		1
	4	0	1			4	1	0			8	1	1
	4	0	0			4	0	0			9	1	1
	4	0	0			4	0	0			9	1	1
	4	0	0			4	0	0			9		1
	5	1	0			5	1	1			9		1
	5	0	0			5	1	0			10	1	1
	6	0	1			6	1	0			10	1	1
	6	0	1			6	1	0			10	1
	6	0	1			6	0	0			10	1
	6	0	1			6	0	0			11	1	1
	6	0	0			6	0	0			11	1
	6	0	0			6	0	0			11	1
	6	0	0			6	0	0			11	1
	6	0	0			6	0	0			12	1	1
	6	0	0			6	0	0			12		1
	7	0	1			7	1	1			12		1
	7	0	0			7	1	1			13	1	1
	7	0	0			7	1	0			14	1	1
	7	0	0			7	1	0			14	1	1
	7	0	0			7	1	0			14	1	1
	8	1	1			8	0	0			14	1	1
	8	0	1			8	0	0			14	1	1
	8	0	1			8	0	0			14	1	1
	10	0	1			10	1	1			14	1
	10	0	0			10	1	1			14	1
	10	0	0			10	1	1			15	1	1
	10	0	0			10	1	0			15		1
	10	0	0			10	1	0			15		1
	10	0	0			10	1	0			15		1
	11	1	1			11	0	1			16	1	1
	11	1	1			11	0	1			16		1
	11	0	1			11	0	1			17	1	1
	11	0	0			11	0	1			17	1	1
	11	0	0			11	0	1			17	1	1
	12	1	1			12	0	0			17	1	1
	12	1	1			12	0	0			17	1
	12	0	1			12	0	0			18	1	1
	12	0	0			12	0	0			18	1	1
	12	0	0			12	0	0			19	1	0
	13	0	1			13	1	1			20	1	1
	13	0	1			13	1	1			21	1	0
	13	0	1			13	1	1			22		0
	13	0	1			13	1	1			23		1
	13	0	0			13	0	1
	14	1	1			14	0	0
	14	1	1			14	0	0
	14	1	1			14	0	0
	14	1	1			14	0	0
	14	1	1			14	0	0
	14	1	1			14	0	0
	14	1	1			14	0	0
	14	1	1			14	0	0
	14	1	0			14	0	0
	14	0	0			14	0	0
	14	0	0			14	0	0
	14	0	0			14	0	0
	16	0	1			16	1	1
	16	0	1			16	1	1
	16	0	1			16	1	1
	17	1	1			17	0	1
	17	1	1			17	0	1
	17	1	1			17	0	0
	17	1	1			17	0	0
	17	1	1			17	0	0
	17	1	1			17	0	0
	17	1	0			17	0	0
	18	1	0			18	1	1
	18	1	0			18	0	1
	18	1	0			18	0	1
	18	0	0			18	0	1
	18	0	0			18	0	0
	18	0	0			18	0	0
	18	0	0			18	0	0
	18	0	0			18	0	0
	19	1	1			19	1	1
	19	1	1			19	1	1
	19	1	1			19	1	1
	19	1	1			19	1	1
	20	1				20	1	1
	20	1				20	0	0
	21	0				21	1	1
	21	0				21	1	1
	21	0				21	1	1
	21	0				21	1	1
	21	0				21	1	1
	21	0				21	1	1
	21	0				21	0	1
	21	0				21	0	1
	22	1				22	1	1
	22	1				22	1	1
	22	1				22	1	1
	23	1				23	1	1
	23	0				23	0	0
	24	1				24	1	1
						24	1	1
						25	1	1
						26	1	1
						27		1

## Sheet: Figure 4_gel images
	Figure 4D											Figure 4F

## Sheet: Figure 5
	Figure 5A
		DMSO_0uM erastin	30uM 4u8c_0uM erastin	30uM MKC9989_0uM erastin	DMSO_2.5uM erastin	30uM 4u8c_2.5uM erastin	30uM MKC9989_2.5uM erastin	DMSO_5uM erastin	30uM 4u8c_5uM erastin	30uM MKC9989_5uM erastin	DMSO_7.5uM erastin	30uM 4u8c_7.5uM erastin	30uM MKC9989_7.5uM erastin
	Replicate 1	99.134	105.445	94.1484	31.8596	89.2857	75.711	23.6554	75.0585	73.1612	12.8532	20.082	29.0291
	Replicate 2	96.6727	96.8384	98.8558	27.3473	102.108	91.2063	17.5023	76.2881	61.0003	14.3573	18.5012	20.2027
	Replicate 3	103.646	97.7166	98.8558	33.3637	120.375	79.83	18.186	83.3138	62.5695	10.6654	19.555	17.6528
	Replicate 4	94.3482		100.817	22.2881		74.9264	13.6737		61.0003	15.4512		16.0837
	Replicate 5	100.775		94.933	35.5515		84.3413	15.4512		55.1161	13.1267		19.222
	Replicate 6	105.424		112.39	35.825		93.1677	19.9635		50.9971	8.47767		20.9872
	Figure 5B
		DMSO	30uM 4u8c	30uM MKC9989			Figure 5D, insert
	Replicate 1	309.899	468.575	594.089
	Replicate 2	378.065	491.807	495.155
	Replicate 3	320.472	549.046	468.992
	Replicate 4	399.1	588.664	514.438
	Figure 5C						Anti-IRE1a
		0uM 4u8c	10uM 4u8c	30uM 4u8c
	Replicate 1	1.11924	1.12031	1.89589
	Replicate 2	0.951606	1.05682	1.72633
	Replicate 3	0.924676	0.928445	1.84827
	Replicate 4	1.01538	0.971126
	Figure 5D
		+Luc	+IRE1a
	Replicate 1	0.868936	0.719671
	Replicate 2	0.94775	0.678712
	Replicate 3	0.979924	0.708297
	Replicate 4	0.989773					Anti-luciferase
	Figure 5E
		+Luc_DMSO	+IRE1a_DMSO	+Luc_2.5uM erastin	+IRE1a_2.5uM erastin
	Replicate 1	103.482	96.1539	39.8259	3.03644
	Replicate 2	95.837	99.1903	37.858	3.94737
	Replicate 3	89.6304	99.5951	32.4839	3.84615
	Replicate 4	104.087	99.0891	38.6149	2.73279
	Replicate 5	101.135	106.883	40.2044	3.74494
	Replicate 6	105.828	99.0891	37.0254	3.64372
							Anti-b-actin

## Sheet: Figure 6
	Figure 6A, BUN level				Figure 6B, creatinine level				Figure 6C, right panel, H&E				Figure 6D, right panel, 4-HNE IHC
	Sham	Control+IR	Ire1a-KO+IR		Sham	Control+IR	Ire1a-KO+IR		Sham	Control+IR	Ire1a-KO+IR		Sham	Control+IR	Ire1a-KO+IR
	23.5	78.2	194.8		0.19	0.62	2.09		3.8754	30.7736	44.1545		7.51844	34.0439	11.5018
	21.7	104.7	79.7		0.24	0.97	0.78		2.72465	44.2949	16.5026		13.1416	42.7618	9.93476
	21.1	150.8	67.2		0.19	1.42	0.53		5.01241	30.2134	7.78854		5.71429	21.8492	20.7046
	27.1	198.6	97.4		0.22	2.41	0.92		2.01412	27.3072	45.6214		10.5074	33.9412	25.1026
	27.1	104.5	193.7		0.19	0.84	1.87		3.11369	30.0473	23.5744		16.2268	39.9886	14.4157
		125.8	88.5			1.03	0.65		5.5027	42.4005	15.5314			44.6267	27.4586
		186.9	102			1.58	0.77			46.6112	13.7334			41.1902	22.6638
		218.1	48.4			2.29	0.32			52.2491	22.3352			47.8486	5.18499
		230.3	86			2.28	0.62			38.4697	20.4515			34.6792	6.46605
		221.5	56.5			2.25	0.33			48.9003	28.9928			35.8674	12.4693
		105.4	44.9			0.76	0.39			39.0569	11.7649			48.099	6.4377
		195.3	128.2			2.4	0.82			41.0009	15.1667			42.4931	19.7811
		142	48.3			0.96	0.39			34.9002	4.03676			51.3732	19.8226
			41.2				0.39				3.55015				12.5303
			48.2				0.36				4.39394				40.214

## Sheet: Figure 7
	Figure 7A, BUN level
	Vehicle only	Vehicle+IR	20mg/kg 4u8c+IR	40mg/kg 4u8c+IR	10mg/kg liproxstatin+IR
	26.3	131.8	54.3	50	149.5
	28.2	214.4	153.9	42.2	57.4
	30.9	201.9	202.8	200.2	165.5
	31.6	221.6	235	97	55
	28.8	193.4		43.6	205.2
		224.9		42.1	51.4
		205.9		140	100.9
					137
	Figure 7B, creatinine level
	Vehicle only	Vehicle+IR	20mg/kg 4u8c+IR	40mg/kg 4u8c+IR	10mg/kg liproxstatin+IR
	0.36	1.03	0.49	0.4	1.66
	0.38	2.33	1.84	0.44	0.35
	0.35	2.65	2.75	1.76	1.78
	0.43	2.75	2.76	0.69	0.36
	0.36	2.39		0.36	2.44
		2.24		0.36	0.46
		2.14		1.52	0.86
					1.38
	Figure 7C, right panel, H&E
	Vehicle only	Vehicle+IR	40mg/kg 4u8c+IR	10mg/kg liproxstatin+IR
	4.10771	30.5183	10.299	28.6721
	2.25637	37.6936	11.4325	21.2567
	1.93552	31.4551	20.3253	10.895
	3.84595	47.4129	22.3019	20.6774
	2.04654	35.946	18.0265	29.3597
		42.994	17.1445	27.9725
		45.0509	8.88324	11.0082
				22.7614
	Figure 7D, right panel, 4-HNE IHC
	Vehicle only	Vehicle+IR	40mg/kg 4u8c+IR	10mg/kg liproxstatin+IR
	18.8098	74.1145	29.6779	24.9057
	19.869	44.5051	26.7561	26.3241
	4.39216	42.9751	27.5393	21.5168
	18.2877	28.297	24.147	17.2195
	17.7971	45.1955	20.6127	23.8885
		49.7102	12.8666	17.9843
		49.4968	18.7709	26.8158
				28.2857

[truncated: 14 more sheets: Supplementary Fig. 1_blots, Supplementary Fig. 1_charts, Supplementary Fig. 2, Supplementary Fig. 3_blots, Supplementary Fig. 3_charts, Supplementary Fig. 4_blots, Supplementary Fig. 4_charts, Supplementary Fig. 5_charts, Supplementary Fig. 5_blots, Supplementary Fig. 6_blots, Supplementary Fig. 6_charts, Supplementary Fig. 7, Supplementary Fig. 8, Supplementary Fig. 9]
